# Supplementary material for: Psychosocial Wellbeing among Patients with Breast Cancer during COVID-19
Source: Curr Oncol. 2023 Mar 30;30(4):3886–900. doi: 10.3390/curroncol30040294 (PMC10136618; doi:10.3390/curroncol30040294)
Supplement: Supplementary file 1 [file curroncol-30-00294-s001.zip]

Archive with 1 entries (1 files):
- curroncol-2319122-supplementary.pdf
